# Supplementary material for: Studying the Interactions of U24 from HHV-6 in Order to Further Elucidate Its Potential Role in MS
Source: Viruses. 2022 Oct 28;14(11):2384. doi: 10.3390/v14112384 (PMC9696605; doi:10.3390/v14112384)
Supplement: Supplementary file 1 [file viruses-14-02384-s001.zip]

Archive with 1 entries (1 files):
- viruses-1954468-supplementary.pdf
